# Supplementary material for: Cantharellus violaceovinosus, a new species from tropical Quercus forests in eastern Mexico
Source: MycoKeys. 2018 Mar 20;(32):91–109. doi: 10.3897/mycokeys.32.22838 (PMC5904560; doi:10.3897/mycokeys.32.22838)
Supplement: XML Treatment for Cantharellus violaceovinosus [file mycokeys.32.22838-treatment1.xml]

<!DOCTYPE tp:taxon-treatment
  PUBLIC "-//TaxonX//DTD Taxonomic Treatment Publishing DTD v0 20100105//EN" "tax-treatment-NSO.dtd">
<tp:taxon-treatment xmlns:tp="http://www.plazi.org/taxpub"><tp:treatment-meta><kwd-group><label>Taxon classification</label><kwd><named-content xmlns:xlink="http://www.w3.org/1999/xlink" content-type="kingdom">Fungi</named-content></kwd><kwd><named-content xmlns:xlink="http://www.w3.org/1999/xlink" content-type="order">Cantharellales</named-content></kwd><kwd><named-content xmlns:xlink="http://www.w3.org/1999/xlink" content-type="family">Cantharellaceae</named-content></kwd></kwd-group><mixed-citation publication-type="journal"><person-group><name><surname>Herrera</surname><given-names>Mariana</given-names></name><name><surname>Bandala</surname><given-names>Victor M.</given-names></name><name><surname>Montoya</surname><given-names>Leticia</given-names></name></person-group><article-title>
          <italic><tp:taxon-name><tp:taxon-name-part taxon-name-part-type="genus" reg="Cantharellus">Cantharellus</tp:taxon-name-part> <tp:taxon-name-part taxon-name-part-type="species" reg="violaceovinosus">violaceovinosus</tp:taxon-name-part></tp:taxon-name></italic>, a new species from tropical <italic><tp:taxon-name><tp:taxon-name-part taxon-name-part-type="genus" reg="Quercus">Quercus</tp:taxon-name-part></tp:taxon-name></italic> forests in eastern Mexico</article-title><source>MycoKeys</source><day>20</day><month>3</month><year>2018</year><volume>2018</volume><issue>32</issue><fpage>91</fpage><lpage>109</lpage><pub-id pub-id-type="doi">10.3897/mycokeys.32.22838</pub-id></mixed-citation></tp:treatment-meta><tp:nomenclature><tp:taxon-name>
              <tp:taxon-name-part taxon-name-part-type="genus" reg="Cantharellus">Cantharellus</tp:taxon-name-part>
              <tp:taxon-name-part taxon-name-part-type="species" reg="violaceovinosus">violaceovinosus</tp:taxon-name-part>
              <object-id xmlns:xlink="http://www.w3.org/1999/xlink" content-type="mycobank" xlink:type="simple">MycoBank: MB823600</object-id>
            </tp:taxon-name><tp:taxon-authority>M. Herrera, Bandala &amp; Montoya</tp:taxon-authority><tp:taxon-status xmlns:xlink="http://www.w3.org/1999/xlink" xlink:type="simple">sp. nov.</tp:taxon-status><xref ref-type="fig" rid="F3">Figs 3</xref><xref ref-type="fig" rid="F4">, 4</xref><xref ref-type="fig" rid="F5">, 5</xref></tp:nomenclature><tp:treatment-sec sec-type="Holotype" id="SECID0EAIBG"><title>Holotype.</title><p>MEXICO. Veracruz: Municipality of Zentla, around town of Zentla, 850 m a.s.l., gregarious in soil, under <italic><tp:taxon-name><tp:taxon-name-part taxon-name-part-type="genus" reg="Quercus">Quercus</tp:taxon-name-part> <tp:taxon-name-part taxon-name-part-type="species" reg="oleoides">oleoides</tp:taxon-name-part></tp:taxon-name></italic> Schltdl. &amp; Cham., 5 July 2012, Corona 648 (XAL).</p><!--PageBreak--><!--PageBreak--></tp:treatment-sec><tp:treatment-sec sec-type="diagnosis" id="SECID0ETIBG"><title>Diagnosis.</title><p>Differing from other <italic><tp:taxon-name><tp:taxon-name-part taxon-name-part-type="genus" reg="Cantharellus">Cantharellus</tp:taxon-name-part></tp:taxon-name></italic> species by: uniformly dark violet, violet-grey to violet-wine or violet-reddish pileus; yellow, gill-like folded hymenophore and ellipsoid basidiospores 7–10 (–11) × (4.5–) 5–6.5 (–7) µm. <italic>X–m</italic> = 7.8–9× 5.1–6.3 µm, Q–= 1.31–1.66, basidia (40–) 45–114 (–125) × (6–) 7–11 (–12) µm, with (1–) 2–5 sterigmata, and terminal elements of the pileipellis 4–6 µm diam, slightly thick-walled.</p></tp:treatment-sec><tp:treatment-sec sec-type="Gene sequences ex-holotype" id="SECID0ECJBG"><title>Gene sequences ex-holotype.</title><p><ext-link xmlns:xlink="http://www.w3.org/1999/xlink" ext-link-type="gen" xlink:href="MF616521" xlink:type="simple">MF616521</ext-link> (tef-1α), <ext-link xmlns:xlink="http://www.w3.org/1999/xlink" ext-link-type="gen" xlink:href="MF616525" xlink:type="simple">MF616525</ext-link> (nLSU).</p></tp:treatment-sec><tp:treatment-sec sec-type="etymology" id="SECID0EHJBG"><title>Etymology.</title><p>Referring to the dark violaceous, becoming wine to reddish pileus.</p><!--PageBreak--><p>
              <italic>Pileus</italic> (15–) 25–113 mm diam, convex to broadly-convex with margin incurved when young, expanding to plane or subplane, often shallowly depressed or finally broadly infundibuliform, surface dry, not hygrophanous, dull, smooth, glabrescent, surface at times breaking in faintly tesselate-rimose-like pattern, then appearing appressed fibrillose with age and not forming scales; surface uniformly dark violet (15D4, 15F2–7, 16D3–4, 16D6, 16F4–5) to pale violet with age (15DE5–7) or violet-grey (16D3–4, 16D6), lilac or greyish-lilac (15A3, 15C3–4, 16C2–3), becoming violet-wine or violet-reddish (14E5–8, 14EF4–5), wine (12D4), fading with age and sun exposure, developing pinkish, lilac and reddish tints, especially towards the margin (13A3–4, 13D3–4, 15A4–5), naked parts showing the yellow context (4A2–3); margin incurved or straight, entire or slightly crenate, undulate or irregular, often incised, rarely lobed, not striated. <italic>Hymenophore</italic> with well-defined gill-like folds, up to 3 mm deep, decurrent, subdistant, in some specimens almost straight and inclusive thin, in other materials with faintly sinuous or irregular thicker folds, frequently forking at different levels or only towards the pileus margin, with lower irregular anastomosis amongst the folds, in some specimens the anastomosis occur practically in the whole hymenophore, while in others only at some areas, especially at pileus margin, some specimens (specially towards the stipe) with irregular low veins amongst the folds or the folds become as low and sinuous vein-like; butter-yellow or yellow (2.5Y 8/4,10YR <!--PageBreak-->8/6; 4A3–4). <italic>Stipe</italic> (20–) 25–75 × 5–18 mm, equal and only slightly swollen at base or widening above and tapering gradually downwards, solid, surface glabrous, concolorous with hymenophore, often staining ochraceous or rusty orange colour when handled, occasionally with whitish, small rhizomorphs at base. <italic>Context</italic> whitish to yellow (4A2–3), at times wax-like, odour mild, agreeable, at time fruity somewhat to apricot; taste mild, agreeable.</p><p>
              <italic>Basidiospores</italic> 7–10 (–11) × (4.5–) 5– 6.5 (–7) µm, [<italic>X–m</italic> = 7.8–9 × 5.1–6.3 µm, Q–= 1.31–1.66, (n=13)], ellipsoid, smooth, thin-walled, hyaline, inamyloid, devoid of gran<!--PageBreak-->ular contents or refractive droplets. <italic>Basidia</italic> (40–) 45–114 (–125) × (6–) 7–11(–12) µm, narrowly clavate to subcylindrical, with (1–) 2–5 sterigmata 8–10 µm long, thin-walled, hyaline; subhymenium composed of cylindrical hyphae 4–5 µm diam. <italic>Cystidia</italic> absent. <italic>Pileipellis</italic> a cutis composed of hyphae 4–6 µm diam, intermingled in a compact arrangement, cylindrical, hyaline to yellowish, inamyloid, often some of them with pale brownish contents, these decidedly brown coloured in group; distinctive terminal elements 4–6 µm broad, slightly thick-walled (&lt;1 µm thick), smooth, hyaline, some pale brownish, scattered on the surface. <italic>Pileus trama</italic> composed of cylindrical to inflated hyphae, 3–12 µm diam, slightly thick-walled (&lt;1 µm thick), hyaline, yellowish in mass, some <!--PageBreak-->of the hyphal segments completely filled with darker contents. <italic>Hymenophoral trama</italic> composed of hyphae 3–5 µm diam, thin-walled, some with weakly refringent contents. <italic>Clamp connections</italic> present on hyphae in all tissues.</p></tp:treatment-sec><tp:treatment-sec sec-type="habitat" id="SECID0EVLBG"><title>Habitat.</title><p>Solitary to gregarious, in soil, at tropical oak forest, under <italic><tp:taxon-name><tp:taxon-name-part taxon-name-part-type="genus" reg="Quercus">Quercus</tp:taxon-name-part> <tp:taxon-name-part taxon-name-part-type="species" reg="oleoides">oleoides</tp:taxon-name-part></tp:taxon-name></italic>, less frequently also under both <italic><tp:taxon-name><tp:taxon-name-part taxon-name-part-type="genus" reg="Quercus">Q.</tp:taxon-name-part> <tp:taxon-name-part taxon-name-part-type="species" reg="glaucescens">glaucescens</tp:taxon-name-part></tp:taxon-name></italic> Bonpl. and <italic><tp:taxon-name><tp:taxon-name-part taxon-name-part-type="genus" reg="Quercus">Q.</tp:taxon-name-part> <tp:taxon-name-part taxon-name-part-type="species" reg="sapotifolia">sapotifolia</tp:taxon-name-part></tp:taxon-name></italic> Liebm. June-October, known in the coastal plain of central Veracruz State, east coast of Mexico.</p></tp:treatment-sec><tp:treatment-sec sec-type="Specimen examined" id="SECID0E3MBG"><title>Specimen examined.</title><p>MEXICO. Veracruz, Zentla Co., Road Puentecilla-La Piña, 837 m a.s.l., 2 Jul 2009, Del Moral 427, Ramos 216; 27 Oct 2009, García 20, García 22; 16 Jun 2011, Bandala 4490; 21 Jul 2012, Herrera 25; 31 Jul 2012, Bandala 4513; 20 Sep 2012, Bandala 4550, Corona 743; 4 Oct 2012, Bandala 4569, 4573; 4 Jul 2013, Gutiérrez 23; 12 Jul 2013, Bandala 4671; 20 Sep 2013, Herrera 67; 15 Sep 2015, Herrera 135. Around town of Zentla, 850 m a.s.l., 5 Jul 2012, Corona 648; 25 Jun 2013, Herrera 60, 61; 15 Sep 2015, Herrera 137, Santillan 16; 1 Oct 2015, Herrera 151; 30 Jun 2016, Herrera 172; 6 Jul 2016, Herrera 184; 12 Jul 2016, Herrera 187; 22 Sep 2016, Herrera 200, 201, 202, 203; 5 Oct 2016, De la Cruz 14,15; 13 Oct 2016, De la Cruz 42; 27 Oct 2016, Herrera 210, 211; 6 Jul 2017, Garay 350; 3 Aug 2017, Garay 364; 31 Aug 17, Garrido 79; 7 Sep 2017, Herrera 214, 215, 216; 15 Sep 17, Montoya 5403; 21 Sep 17, Corona 1420; 5 Oct 17, Mateo 5. Alto Lucero Co., NE Mesa de Venticuatro, 450–500 m a.s.l., 2 Jul 15, Herrera 125, Herrera 126; 17 Sep 2015, Herrera 138; 2 Aug 2016, Herrera 191; 10 Aug 2016, Herrera 192; 20 Sep 2016, Herrera 195, 196, 197, 198; 27 Sep 2016, Herrera 205, 206, 207; 4 Oct 2016, Herrera 208, 209; 22 Aug 17, Herrera 214; 12 Sep 2017, Garay 375; 19 Sep 2017, Garay 392; 2 Oct 17, Mateo 1 (all at XAL).</p></tp:treatment-sec><tp:treatment-sec><!--Section generated to contain objects referenced in tp:taxon-treatment.--><fig id="F3" position="float" orientation="portrait"><label>Figure 3.</label><caption><p>Basidiomes of <italic><tp:taxon-name><tp:taxon-name-part taxon-name-part-type="genus" reg="Cantharellus">Cantharellus</tp:taxon-name-part> <tp:taxon-name-part taxon-name-part-type="species" reg="violaceovinosus">violaceovinosus</tp:taxon-name-part></tp:taxon-name></italic>: <bold>a</bold> Corona 648 (holotype) <bold>b</bold> Bandala 4550 <bold>c</bold> Del Moral 427 <bold>d</bold> Bandala 4490. Scale bars: 20 mm.</p></caption><graphic xmlns:xlink="http://www.w3.org/1999/xlink" xlink:href="mycokeys-32-091-g003.jpg" position="float" orientation="portrait" xlink:type="simple" id="oo_192390.jpg"/></fig><fig id="F4" position="float" orientation="portrait"><label>Figure 4.</label><caption><p>
          <italic><tp:taxon-name><tp:taxon-name-part taxon-name-part-type="genus" reg="Cantharellus">Cantharellus</tp:taxon-name-part> <tp:taxon-name-part taxon-name-part-type="species" reg="violaceovinosus">violaceovinosus</tp:taxon-name-part></tp:taxon-name></italic> (Corona 648, holotype): <bold>a</bold> basidiospores <bold>b</bold> terminal elements of the pileipellis <bold>c</bold> basidia <bold>d</bold> pileipellis. Scale bars: 5 µm (<bold>a</bold>); 10 µm <bold>(b, c)</bold>; 25 µm <bold>(d</bold>).</p></caption><graphic xmlns:xlink="http://www.w3.org/1999/xlink" xlink:href="mycokeys-32-091-g004.jpg" position="float" orientation="portrait" xlink:type="simple" id="oo_192391.jpg"/></fig><fig id="F5" position="float" orientation="portrait"><label>Figure 5.</label><caption><p>
          <italic><tp:taxon-name><tp:taxon-name-part taxon-name-part-type="genus" reg="Cantharellus">Cantharellus</tp:taxon-name-part> <tp:taxon-name-part taxon-name-part-type="species" reg="violaceovinosus">violaceovinosus</tp:taxon-name-part></tp:taxon-name></italic>: <bold>a</bold> basidiospores <bold>b</bold> basidia (Gutiérrez 23) <bold>c</bold> pileipellis (Herrera 61). Scale bars: 5 µm (<bold>a</bold>); 10 µm (<bold>b</bold>); 25 µm (<bold>c</bold>).</p></caption><graphic xmlns:xlink="http://www.w3.org/1999/xlink" xlink:href="mycokeys-32-091-g005.jpg" position="float" orientation="portrait" xlink:type="simple" id="oo_192392.jpg"/></fig></tp:treatment-sec></tp:taxon-treatment>
